# Supplementary material for: Dissecting Phenotype from Genotype with Clinical Isolates of SARS-CoV-2 First Wave Variants
Source: Viruses. 2023 Feb 23;15(3):611. doi: 10.3390/v15030611 (PMC10059853; doi:10.3390/v15030611)
Supplement: Supplementary file 1 [file viruses-15-00611-s001.zip]

Archive with 13 entries (11 files):
- Supplementary A/
- Supplementary A/Supplementary  A_Mathematical and structural modeling.pdf
- Supplementary B/
- Supplementary B/Figure S1_Additional_Immune_response.tif
- Supplementary B/Figure S2_renderingImproved.tiff
- Supplementary B/Figure S3_nsp2.tiff
- Supplementary B/Table S1_Amplicon Primers.pdf
- Supplementary B/Table S2_MinION Sequencing Results.pdf
- Supplementary B/Table S3_Ns mutations.xlsx
- Supplementary B/Table S4_Model Fit Parameters.pdf
- Supplementary B/Table S5_Pathology Scoring.xlsx
- Supplementary B/Table S6_Neutrophil counts.pdf
- Supplementary B/Table S7_Mouse gene expression profiles.pdf
