# Supplementary material for: Dissecting Phenotype from Genotype with Clinical Isolates of SARS-CoV-2 First Wave Variants
Source: Viruses. 2023 Feb 23;15(3):611. doi: 10.3390/v15030611 (PMC10059853; doi:10.3390/v15030611)
Supplement: Supplementary file 1 [file viruses-15-00611-s001.zip › Supplementary B/Table S5_Pathology Scoring.xlsx]

## Sheet: Scoring
Table S5. Pathology scoring of five SARS-CoV-2 isolates in K18-hACE2 mouse model
dpi	Treatment	Animal ID#	Sex	Endothelial hypertrophy/margination	Peribronchiolar/perivascular lymphoid cells	Interstitial inflam/septal thickening	Alveolar inflammation	Alveolar edema/hemorrhage	Extent of alveolar involvement	Consolidation
1	Mock	26	F	0	0	0	0	0	0	0
1		116	F	0	1	0	0	0	0	0
1		251	M	0	0	0	0	0	0	0
1		278	M	0	0	0	0	0	0	0
1		200	F	1	8	1	1	0	1	0
1		201	F	0	1	0	0	0	0	0
1		202	F	1	1	0	0	0	0	0
1		203	F	0	1	1	0	0	1	0
1	WA1/2020	18	F	0	0	0	0	0	0	0
1		68	F	1	1	0	0	0	0	0
1		29	M	1	1	1	1	0	1	0
1		32	M	1	1	1	0	0	1	0
1		212	F	8	8	1	1	0	1	0
1		213	F	1	1	1	0	0	1	0
1		218a	M	0	0	1	0	0	1	0
1		219	M	1	1	1	0	0	1	0
1	UT5	224	F	1	1	1	1	0	1	0
1		225	F	1	0	0	0	0	0	0
1		230	M	1	1	0	0	0	0	0
1		231	M	0	1	0	0	0	0	0
1	UT21	65	F	1	1	1	0	0	1	0
1		137	F	1	1	1	1	0	1	0
1		12	M	1	8	1	0	0	1	0
1		13	M	1	0	0	0	0	0	0
1	UT23	236	F	1	1	1	0	0	1	0
1		237	F	1	0	0	0	0	0	0
1		242	M	1	1	0	0	0	0	0
1		243a	M	0	0	0	0	0	0	0
1	UT29	254	F	8	8	1	1	0	1	0
1		277	F	0	0	0	0	0	0	0
1		15	M	1	0	1	0	0	1	0
1		31	M	0	0	0	0	0	0	0
3	Mock	13	F	0	1	0	0	0	0	0
3		107	F	0	0	0	0	0	0	0
3		98	M	0	1	0	0	0	0	0
3		252	M	0	0	0	0	0	0	0
3		204	F	0	0	0	0	0	0	0
3		205	F	0	0	0	0	0	0	0
3		206	F	0	0	0	0	0	0	0
3		207	F	1	1	1	0	0	0	0
3	WA1/2020	52	F	25	15	15	0	0	15	0
3		286	F	8	8	8	0	0	8	0
3		100	M	25	25	40	1	0	40	0
3		102	M	40	40	25	1	0	40	0
3		214	F	60	40	40	15	0	40	0
3		215	F	40	25	25	1	0	15	0
3		220a	M	8	8	1	0	0	1	0
3		221	M	15	25	25	1	0	15	0
3	UT5	226	F	0	1	0	0	0	0	0
3		227	F	40	40	40	8	0	40	0
3		232	M	0	1	0	0	0	0	0
3		233	M	25	25	0	1	0	25	0
3	UT21	55	F	40	25	40	1	0	60	0
3		108	F	40	40	40	1	0	60	0
3		6	M	25	40	40	1	0	40	0
3		23	M	8	15	15	0	0	15	0
3	UT23	238	F	15	15	25	0	0	25	0
3		239	F	40	40	40	1	40	40	0
3		244	M	40	40	40	8	0	40	0
3		245	M	0	1	0	0	0	0	0
3	UT29	67	F	40	25	40	15	0	40	0
3		274	F	25	15	25	1	0	25	0
3		3	M	25	25	25	0	8	25	0
3		18	M	40	25	40	1	0	40	0
5	Mock	49	F	0	0	0	0	0	0	0
5		263	F	0	0	0	0	0	0	0
5		7	M	0	0	0	0	0	0	0
5		299	M	0	0	0	0	0	0	0
5		208	F	0	0	0	0	0	0	0
5		209	F	0	0	0	0	0	0	0
5		210	F	0	0	0	0	0	0	0
5		211	F	0	0	0	0	0	0	0
5	WA1/2020	260	F	8	15	15	0	0	15	0
5		288	F	25	25	25	0	0	40	0
5		8	M	60	60	60	1	0	90	25
5		22	M	15	15	25	0	0	25	0
5		216	F	1	8	8	0	0	15	0
5		217	F	25	60	60	25	40	60	40
5		222	M	25	40	60	40	1	40	25
5		223	M	1	25	40	1	0	25	15
5	UT5	228	F	40	40	40	25	8	40	8
5		229	F	1	25	8	0	8	1	0
5		234	M	8	40	15	0	0	15	0
5		235	M	40	40	40	40	25	40	15
5	UT21	57	F	25	25	25	9	8	25	0
5		215	F	15	40	25	1	15	40	8
5		10	M	0	1	1	0	15	1	0
5		11	M	0	8	8	1	0	15	0
5	UT23	240	F	15	25	25	1	8	40	0
5		241	F	15	40	25	1	15	40	25
5		246	M	8	25	25	1	15	15	1
5		247	M	0	1	0	0	0	0	0
5	UT29	140	F	15	25	25	1	0	40	0
5		276	F	40	40	40	1	0	60	8
5		9	M	40	40	40	1	1	60	1
5		101	M	40	40	40	1	0	60	15
		a virus titer was not detected
